# Supplementary material for: Causal Effect of Visceral Adipose Tissue Accumulation on the Human Longevity: A Mendelian Randomization Study
Source: Front Endocrinol (Lausanne). 2021 Sep 1;12:722187. doi: 10.3389/fendo.2021.722187 (PMC8440971; doi:10.3389/fendo.2021.722187)
Supplement: Supplementary file 1 [file Table_1.xlsx]

## Sheet: Table S1
Supplementary Table 1: Details of the data source
Trait	First author/year	Sample size	cases	controls	Publication	PMID	Data Source
Longesity (90th percentile)	Deelen et al. 2019	36745	11262	25483	Nature Communication	31413261	ftp://ftp.ebi.ac.uk/pub/databases/gwas/summary_statistics/DeelenJ_31413261_GCST008598/Results_90th_percentile.txt.gz
Longesity (99th percentile)	Deelen et al. 2019	28967	3484	25483	Nature Communication	31413261	ftp://ftp.ebi.ac.uk/pub/databases/gwas/summary_statistics/DeelenJ_31413261_GCST008599/Results_99th_percentile.txt.gz
VAT accumulation (per 1 kg increase)	Karlsson et al. 2019	400418	―	―	Nature Medicine	31501611	ftp://ftp.ebi.ac.uk/pub/databases/gwas/summary_statistics/KarlssonT_31501611_GCST008744/VAT_SEX-COMBINED_UKB.txt.gz

## Sheet: Table S2
Supplementary Table 2: Genetic predictors of VAT accumulation and their associations with Longevity (90th percentile)
SNP	CHR	Effect Allele	Reference Allele	Exposure (VAT)			Outcome (Longevity)
				Beta	SE	P value	Beta	SE	P value
rs56094641	16	G	A	0.0646932	0.00252176	3.82e-145	-0.0347	0.0194	0.07458
rs538656	18	T	G	0.0453449	0.00291751	1.79e-54	-0.0294	0.0225	0.1906
rs13393304	2	G	A	0.0444705	0.00327738	6.12e-42	-0.0281	0.0253	0.267
rs539515	1	C	A	0.0379889	0.00305178	1.43e-35	-0.0532	0.0248	0.03169
rs62262093	3	C	T	0.0299257	0.00247726	1.34e-33	-0.031	0.0192	0.1075
rs11030112	11	A	G	0.0313289	0.00264772	2.65e-32	0.0467	0.0209	0.02572
rs76111507	2	C	T	0.0753794	0.00656793	1.72e-30	-0.0144	0.0678	0.8313
rs10938398	4	A	G	0.0283593	0.00250443	1e-29	-0.0273	0.0198	0.1684
rs111549518	18	C	T	0.100757	0.00915998	3.83e-28	0.0564	0.0836	0.4997
rs72892910	6	T	G	0.0361555	0.00330421	7.24e-28	-0.0153	0.0255	0.5477
rs7498665	16	G	A	0.0269138	0.0025282	1.83e-26	0.0419	0.0202	0.03796
rs4808762	19	C	T	0.0288932	0.00273002	3.55e-26	0.0409	0.0213	0.05484
rs10182458	2	G	A	0.0261409	0.00248112	5.9e-26	-0.0198	0.0198	0.317
rs4402589	16	G	T	0.0262727	0.00249461	6.17e-26	0.0009	0.0198	0.9625
rs10423928	19	T	A	0.0327757	0.00312601	1.01e-25	-0.0264	0.0235	0.2614
rs2307111	5	T	C	0.0260136	0.00253564	1.08e-24	0.0047	0.0195	0.8102
rs7132908	12	A	G	0.0255313	0.00254689	1.19e-23	-0.0147	0.0199	0.4599
rs9471333	6	C	T	0.0243931	0.00248747	1.06e-22	-0.0108	0.0192	0.5744
rs3784692	15	T	C	0.0243854	0.00253098	5.7e-22	-0.0372	0.0194	0.05456
rs669696	16	C	A	0.0242398	0.00251789	6.15e-22	-0.0207	0.0191	0.2785
rs11039324	11	A	G	0.0242702	0.0025225	6.49e-22	0.0216	0.0198	0.2756
rs17770336	9	T	C	0.0247234	0.00264092	7.85e-21	0.0046	0.0208	0.826
rs10740991	10	G	C	0.025669	0.00275835	1.33e-20	0.001	0.0211	0.963
rs1454687	3	C	G	0.0230071	0.00247552	1.49e-20	0.007	0.0191	0.7139
rs71658797	1	A	T	0.0347011	0.00378479	4.79e-20	0.0414	0.0318	0.1932
rs9320823	6	C	T	0.0232048	0.0025317	4.92e-20	-0.0178	0.0197	0.3672
rs7156625	14	A	G	0.0268651	0.00298041	1.99e-19	0.0013	0.0237	0.9576
rs6096886	20	A	G	0.0283902	0.00315608	2.35e-19	-0.0352	0.0251	0.1597
rs6739755	2	A	G	0.0227141	0.00254124	3.95e-19	-0.0257	0.0198	0.1941
rs429358	19	T	C	0.0304454	0.00341229	4.57e-19	0.5098	0.0322	1.28e-56
rs2678204	1	G	T	0.0230585	0.00261484	1.16e-18	0.0156	0.0208	0.4541
rs9358912	6	G	T	0.0245808	0.00278912	1.22e-18	-0.0463	0.0212	0.02888
rs2304608	5	A	C	0.0298595	0.00340771	1.91e-18	-0.0246	0.0269	0.3601
rs35060985	11	A	G	0.0233542	0.00267486	2.52e-18	-0.025	0.0208	0.2298
rs1591726	1	T	C	0.0223295	0.00265477	4.06e-17	0.0025	0.0208	0.9044
rs1652376	18	G	T	0.0208768	0.00248293	4.17e-17	-0.0338	0.0195	0.08264
rs1225060	3	A	G	0.0231597	0.00277925	7.88e-17	0.0007	0.0218	0.9734
rs62190394	2	T	C	0.0219354	0.0026682	2.02e-16	-0.0288	0.0207	0.1637
rs76040172	21	G	A	0.0450907	0.00550526	2.6e-16	-0.0065	0.046	0.8878
rs2253310	6	G	C	0.0209342	0.00256321	3.16e-16	-0.0798	0.0198	5.43e-05
rs62084234	17	G	A	0.0254674	0.0031253	3.68e-16	0.041	0.024	0.08782
rs62261725	3	A	G	0.021448	0.00264806	5.52e-16	-0.0266	0.0205	0.1943
rs12477088	2	T	C	0.0203478	0.00251645	6.17e-16	-0.0158	0.0196	0.4205
rs2285640	17	G	A	0.019966	0.00247694	7.58e-16	-0.0276	0.0196	0.1591
rs4239060	17	G	A	0.0255908	0.00318291	8.98e-16	-0.0011	0.0251	0.9645
rs879620	16	T	C	0.0205614	0.00255754	9.02e-16	0.0148	0.0203	0.4668
rs2744973	6	T	C	0.0214084	0.00269605	2.01e-15	-0.0133	0.0205	0.5163
rs10756714	9	A	G	0.0196814	0.00249851	3.35e-15	0.0133	0.0193	0.4918
rs7550711	1	T	C	0.0615326	0.00786654	5.2e-15	0.0957	0.0592	0.1059
rs9989141	14	T	C	0.0201011	0.00258082	6.77e-15	-0.0316	0.02	0.1146
rs62477685	7	A	T	0.0194958	0.00250877	7.78e-15	-0.035	0.0226	0.1217
rs13017207	2	G	A	0.0196434	0.00253456	9.17e-15	-0.0349	0.0205	0.08842
rs13062093	3	G	T	0.0197492	0.00256919	1.51e-14	0.0319	0.0197	0.1057
rs4482463	2	C	A	0.0361795	0.00471512	1.68e-14	-0.0382	0.0365	0.2945
rs8015400	14	C	A	0.0199458	0.00265013	5.22e-14	-0.0002	0.0206	0.9905
rs11880870	19	A	G	0.0184892	0.00247551	8.09e-14	-0.0192	0.0196	0.3254
rs55726687	12	A	G	0.0226732	0.00303593	8.12e-14	-0.0402	0.0249	0.1061
rs1928496	13	T	C	0.0210599	0.00282664	9.3e-14	-0.0018	0.0224	0.9352
rs10896012	11	C	T	0.0224036	0.00300793	9.46e-14	-0.0221	0.0242	0.3618
rs9522285	13	A	G	0.0187171	0.00251368	9.61e-14	0.0112	0.0193	0.5602
rs113866544	17	C	T	0.0366275	0.00493862	1.2e-13	0.0155	0.037	0.6749
rs66679256	4	T	C	0.0184989	0.00249737	1.29e-13	-0.0287	0.0195	0.1414
rs40067	5	G	A	0.0244571	0.00331417	1.59e-13	0.0005	0.0261	0.9834
rs3843540	7	T	C	0.0255881	0.003487	2.17e-13	-0.0194	0.0267	0.467
rs11150745	17	A	G	0.0194267	0.00266495	3.11e-13	0.0004	0.021	0.9844
rs7845090	8	G	A	0.020056	0.00275265	3.19e-13	0.0003	0.0214	0.9872
rs653958	1	G	A	0.0186842	0.0025657	3.28e-13	-0.0084	0.02	0.6742
rs62104473	19	T	C	0.0192451	0.00264591	3.5e-13	-0.0297	0.0203	0.1436
rs55742087	3	C	T	0.0233181	0.0032077	3.61e-13	0.0005	0.0254	0.9857
rs13135092	4	G	A	0.0325622	0.00453927	7.31e-13	-0.1257	0.0395	0.001448
rs2481665	1	T	C	0.0178418	0.00249035	7.82e-13	0.0242	0.0193	0.211
rs9277979	6	T	C	0.0230719	0.00322746	8.77e-13	0.0053	0.0287	0.8533
rs12459368	19	A	G	0.0198531	0.00279158	1.15e-12	0.0011	0.0229	0.9624
rs9641499	7	C	A	0.0177675	0.00250059	1.2e-12	-0.0052	0.0193	0.7893
rs577525	10	C	T	0.0176683	0.00249817	1.52e-12	-0.0041	0.0195	0.8335
rs72663503	1	T	C	0.020887	0.00295812	1.65e-12	-0.027	0.0229	0.2386
rs1834144	18	C	A	0.0181176	0.00256778	1.72e-12	-0.0019	0.0202	0.9238
rs13337177	16	G	T	0.0228238	0.00324515	2.02e-12	0.0131	0.028	0.6407
rs245775	5	G	A	0.0195896	0.00278906	2.16e-12	-0.0203	0.0219	0.3556
rs76327888	14	T	G	0.0229496	0.00328681	2.9e-12	0.0083	0.0256	0.7445
rs4929923	11	C	T	0.0179758	0.00258822	3.78e-12	0.0055	0.0201	0.7862
rs2926614	8	C	T	0.0224053	0.0032324	4.16e-12	-0.0455	0.0249	0.0681
rs56356382	19	T	C	0.0216755	0.003156	6.51e-12	-0.0196	0.0269	0.4678
rs61910767	11	C	T	0.022872	0.00333471	6.95e-12	0.0045	0.0271	0.8687
rs719802	11	T	C	0.0173788	0.00254021	7.84e-12	-0.0062	0.0197	0.7516
rs7893571	10	T	G	0.0178548	0.00263178	1.17e-11	-0.0394	0.0207	0.05682
rs4073582	11	G	A	0.0175064	0.00258197	1.2e-11	0.0172	0.0204	0.3994
rs3787075	20	G	C	0.0177581	0.0026219	1.26e-11	-0.0165	0.0203	0.4152
rs35697587	14	G	A	0.0166896	0.00247727	1.62e-11	-0.0219	0.0198	0.2696
rs7982447	13	C	T	0.0207539	0.00308067	1.62e-11	-0.0059	0.0241	0.8051
rs7649970	3	T	C	0.0254853	0.00379054	1.78e-11	0.0141	0.0292	0.6297
rs2172131	10	T	C	0.0168707	0.00251151	1.85e-11	0.0274	0.0209	0.19
rs145350287	12	T	A	0.0423632	0.00631125	1.92e-11	0.0203	0.061	0.74
rs61813293	1	T	G	0.023662	0.00352576	1.93e-11	0.0343	0.0347	0.3221
rs3943933	5	A	T	0.0165879	0.00247831	2.18e-11	-0.0135	0.0191	0.4798
rs4558773	3	A	G	0.0172287	0.00257558	2.24e-11	-0.039	0.02	0.05178
rs2926864	5	A	G	0.0174812	0.00262361	2.68e-11	-0.042	0.0208	0.04305
rs10187101	2	C	T	0.0172208	0.00258476	2.69e-11	-0.003	0.0199	0.8815
rs12103006	16	G	A	0.0166291	0.00250629	3.25e-11	-0.0208	0.0196	0.2873
rs7035637	9	A	G	0.0186694	0.00281978	3.57e-11	-0.0134	0.0232	0.5648
rs8074454	17	C	G	0.0174483	0.00263819	3.75e-11	-0.0266	0.0208	0.2009
rs72995085	6	T	C	0.0214788	0.00324802	3.77e-11	-0.0052	0.0252	0.8358
rs704061	12	C	T	0.0164519	0.00249031	3.94e-11	0.0201	0.0191	0.2921
rs11679338	2	T	C	0.0172476	0.00261447	4.2e-11	-0.0167	0.0205	0.4162
rs12739999	1	A	G	0.0216766	0.00330548	5.46e-11	-0.0102	0.0268	0.7044
rs2199028	12	G	A	0.0162738	0.00248329	5.63e-11	-0.0088	0.0191	0.6446
rs7942037	11	G	C	0.0168892	0.00257737	5.64e-11	0.0012	0.0206	0.9533
rs7308188	12	T	C	0.0187009	0.00285449	5.7e-11	-0.014	0.0224	0.5317
rs4500930	2	T	C	0.0170804	0.00260766	5.75e-11	-0.0283	0.02	0.1579
rs7822494	8	T	C	0.0162368	0.0024861	6.53e-11	0.0071	0.0192	0.7107
rs34811474	4	G	A	0.0190888	0.00292701	6.96e-11	-0.0105	0.0294	0.7221
rs684214	17	T	C	0.0179157	0.00275873	8.35e-11	-0.0158	0.0223	0.4781
rs13192865	6	G	A	0.0181732	0.00280148	8.76e-11	-0.0209	0.0222	0.3467
rs67463976	7	C	G	0.0162572	0.0025084	9.11e-11	-0.0113	0.0207	0.5849
rs7165759	15	G	A	0.0174963	0.00270676	1.02e-10	-0.0162	0.0218	0.4571
rs74934567	3	A	G	0.0219816	0.00341064	1.16e-10	-0.0183	0.0267	0.4924
rs12335914	9	C	G	0.0160196	0.00248858	1.22e-10	-0.0422	0.0198	0.03328
rs3791687	2	T	A	0.0191278	0.00297285	1.24e-10	0.0171	0.0233	0.4637
rs114067739	1	C	A	0.0365852	0.00572509	1.66e-10	-0.0133	0.0492	0.787
rs9843340	3	T	C	0.0221447	0.00346929	1.74e-10	0.0448	0.0271	0.09875
rs112108364	13	G	T	0.0173461	0.00275973	3.27e-10	0.0005	0.0226	0.9824
rs217669	14	C	T	0.0174862	0.0027831	3.32e-10	-0.0392	0.0218	0.07272
rs55769038	11	A	G	0.0158555	0.00252467	3.38e-10	-0.0518	0.0194	0.007616
rs13075615	3	C	T	0.021721	0.00347255	3.97e-10	-0.0472	0.028	0.09151
rs254024	5	T	G	0.015587	0.00249523	4.19e-10	0.0094	0.0197	0.6347
rs10789334	1	G	A	0.0184691	0.00295742	4.24e-10	-0.0394	0.024	0.1009
rs6433243	2	T	C	0.0161832	0.00259607	4.56e-10	-0.0326	0.0203	0.1081
rs13263674	8	G	A	0.0170555	0.00273749	4.65e-10	-0.0516	0.0213	0.01524
rs12756665	1	C	T	0.0153591	0.00248545	6.43e-10	0.0135	0.0197	0.4924
rs215628	7	C	T	0.0157551	0.00255008	6.48e-10	-0.0095	0.0195	0.6284
rs1474518	8	T	C	0.0181173	0.00293399	6.62e-10	-0.0309	0.0228	0.1757
rs2962082	16	G	A	0.0153547	0.00248756	6.72e-10	-0.0283	0.0196	0.1473
rs7654647	4	T	A	0.0155445	0.0025197	6.86e-10	-0.0509	0.0195	0.00911
rs1724557	4	C	A	0.0155766	0.00252496	6.87e-10	-0.0039	0.0204	0.8491
rs9925945	16	C	A	0.0174959	0.00283786	7.04e-10	-0.0153	0.0222	0.4888
rs2667761	15	T	C	0.0159182	0.00258408	7.27e-10	-0.0298	0.0197	0.1312
rs809955	4	G	A	0.0158426	0.00257345	7.45e-10	-0.0336	0.0207	0.1042
rs10773302	12	T	G	0.0172152	0.00279835	7.66e-10	-0.0304	0.0218	0.1628
rs12001634	9	T	A	0.0161262	0.00262333	7.88e-10	-0.0097	0.0206	0.6369
rs11126734	2	C	A	0.0153609	0.00249955	7.97e-10	0.0241	0.0192	0.2097
rs11776713	8	T	C	0.0151073	0.00247517	1.04e-09	0.0022	0.0191	0.9084
rs4148866	12	T	C	0.0152784	0.00251724	1.28e-09	0.0029	0.0203	0.8861
rs4399192	1	G	T	0.0177834	0.00295689	1.81e-09	0.0133	0.0228	0.5596
rs2499468	6	C	A	0.0156286	0.00260487	1.98e-09	-0.0115	0.0202	0.5679
rs13097150	3	T	C	0.0153514	0.00256065	2.03e-09	0.0335	0.02	0.09331
rs362307	4	T	C	0.0286955	0.00478704	2.04e-09	-0.0169	0.0407	0.6778
rs1762509	1	A	G	0.0156997	0.00262434	2.2e-09	-0.0435	0.0209	0.03735
rs2020942	17	T	C	0.0151581	0.00253637	2.28e-09	0.0282	0.0195	0.1482
rs3803253	13	G	A	0.0162878	0.00272895	2.39e-09	-0.0106	0.0213	0.6178
rs778094	2	G	A	0.0149753	0.00251403	2.57e-09	-0.0199	0.0196	0.3107
rs78719460	12	A	G	0.0158975	0.00267594	2.83e-09	0.0348	0.0208	0.09433
rs1229984	4	C	T	0.0498192	0.00838642	2.84e-09	-0.1216	0.0533	0.02244
rs62183012	2	T	C	0.0162341	0.00273608	2.97e-09	0.0327	0.0213	0.124
rs12435171	14	G	A	0.01625	0.00273917	2.98e-09	-0.0215	0.0222	0.334
rs9832402	3	A	G	0.016956	0.00285839	2.99e-09	0.0027	0.0223	0.9052
rs61903695	11	G	A	0.0168312	0.00283862	3.04e-09	-0.0038	0.0224	0.8665
rs2472297	15	T	C	0.0165657	0.00279474	3.08e-09	-0.0325	0.0233	0.1626
rs2002023	10	T	C	0.0149488	0.00252496	3.21e-09	0.0013	0.0194	0.9483
rs754635	3	G	C	0.0230164	0.00389007	3.28e-09	-0.0066	0.0305	0.8282
rs2102278	4	G	A	0.015695	0.00265689	3.48e-09	-0.0133	0.0215	0.5369
rs117176448	8	G	C	0.0247857	0.00420212	3.67e-09	-0.1145	0.0357	0.001322
rs4562625	1	C	G	0.0149873	0.00254264	3.76e-09	-0.053	0.0197	0.007143
rs9569934	13	C	T	0.018832	0.00320125	4.04e-09	-0.0309	0.0249	0.2142
rs73213484	4	A	T	0.0210925	0.00358778	4.13e-09	0.0129	0.0273	0.6365
rs1559677	15	G	A	0.0148513	0.00252783	4.22e-09	-0.0047	0.0194	0.8091
rs7990098	13	G	T	0.0147974	0.00252037	4.33e-09	-0.013	0.0205	0.5261
rs60377014	3	C	T	0.0203353	0.00346799	4.53e-09	0.0004	0.0275	0.9879
rs2804477	10	A	G	0.0210715	0.00361382	5.52e-09	-0.0004	0.027	0.9873
rs7586854	2	C	T	0.0144898	0.00248609	5.6e-09	-0.0349	0.0193	0.07143
rs12200046	6	T	C	0.0217686	0.00374051	5.9e-09	-0.0002	0.0286	0.9934
rs2799465	9	C	T	0.0213075	0.00366341	6.02e-09	0.0091	0.0261	0.7265
rs3774063	3	T	C	0.0238169	0.00410638	6.63e-09	-0.0549	0.0319	0.08481
rs62473743	7	A	G	0.019795	0.00341568	6.82e-09	0.0291	0.0355	0.4132
rs3759094	12	C	T	0.0152126	0.00262753	7.05e-09	-0.0099	0.0216	0.6464
rs247975	3	C	T	0.0143864	0.00248895	7.46e-09	-0.005	0.0204	0.8066
rs3826408	17	T	C	0.0143359	0.00248473	7.95e-09	0.013	0.0197	0.5093
rs8103728	19	G	C	0.0152437	0.00264275	8.02e-09	0.0149	0.0207	0.471
rs61537964	1	C	G	0.0230845	0.00400338	8.11e-09	-0.0026	0.0302	0.9321
rs62413414	6	T	C	0.0197668	0.00343605	8.78e-09	0.0312	0.0259	0.2286
rs11917587	3	A	G	0.0144102	0.00250628	8.94e-09	0.0046	0.0199	0.8163
rs34431565	6	G	T	0.0339764	0.00591315	9.14e-09	-0.0018	0.0556	0.9748
rs28434748	18	G	A	0.0181834	0.00316527	9.21e-09	-0.0211	0.0237	0.372
rs17589357	15	T	C	0.0199144	0.00348165	1.07e-08	-0.0292	0.0278	0.2938
rs62024481	15	C	T	0.0176944	0.00309919	1.13e-08	0.0101	0.0251	0.6873
rs1446585	2	A	G	0.0168937	0.00296443	1.21e-08	0.0086	0.0231	0.711
rs7773094	6	T	C	0.0176529	0.00309759	1.21e-08	-0.0435	0.0239	0.06899
rs7324067	13	C	T	0.0165328	0.00290366	1.24e-08	-0.0073	0.0224	0.7438
rs2537621	7	C	G	0.0146246	0.00257163	1.29e-08	-0.017	0.0216	0.4301
rs10510025	10	T	C	0.0163985	0.00288773	1.36e-08	-0.0237	0.0222	0.2874
rs7849553	9	C	A	0.0141332	0.00249211	1.42e-08	-0.0363	0.0193	0.05946
rs4807179	19	A	G	0.0146089	0.00257772	1.45e-08	0.012	0.0223	0.5901
rs6536575	4	C	T	0.0140749	0.00248507	1.48e-08	0.0008	0.0193	0.9678
rs148168215	9	A	T	0.0532399	0.00941044	1.54e-08	-0.1041	0.0832	0.2111
rs9304665	19	A	T	0.0165435	0.00293298	1.7e-08	-0.0186	0.0238	0.4367
rs7021721	9	G	C	0.0154367	0.00273887	1.74e-08	0.0295	0.0211	0.1605
rs11173521	12	T	G	0.0141272	0.00251436	1.93e-08	-0.0027	0.0195	0.8896
rs12632423	3	G	A	0.022742	0.00406112	2.14e-08	-0.0658	0.0335	0.04934
rs4842920	15	G	T	0.0154067	0.00276012	2.38e-08	-0.004	0.0212	0.8511
rs7724430	5	A	C	0.0139268	0.00250337	2.65e-08	0.0323	0.02	0.1056
rs4872376	8	T	C	0.0137993	0.00248108	2.67e-08	0.0141	0.0193	0.4625
rs58120873	2	G	A	0.0248189	0.00446251	2.67e-08	0.0117	0.0366	0.7487
rs17239176	10	T	C	0.0166207	0.00299446	2.85e-08	-0.0282	0.0242	0.2438
rs7864091	9	A	G	0.0185992	0.00335337	2.92e-08	0.0062	0.0247	0.8013
rs73033486	7	A	G	0.0206648	0.00372779	2.97e-08	0.0056	0.03	0.8513
rs17682873	17	T	C	0.019578	0.00353574	3.07e-08	0.0112	0.028	0.6878
rs4809221	20	A	G	0.0146069	0.00263989	3.15e-08	0.0297	0.0213	0.1624
rs916289	13	C	T	0.013815	0.00249956	3.26e-08	0.0064	0.0195	0.7419
rs496072	4	T	C	0.0139204	0.00252074	3.35e-08	-0.0643	0.0195	0.00095
rs2448916	8	C	A	0.0140483	0.00254977	3.6e-08	0.0124	0.02	0.5345
rs111363146	7	C	T	0.0198206	0.00359869	3.64e-08	0.0494	0.03	0.09975
rs11896591	2	G	A	0.0137005	0.00248788	3.65e-08	0.0324	0.0194	0.09435
rs264932	2	A	G	0.0139456	0.00253316	3.69e-08	-0.0187	0.0198	0.346
rs4419475	4	T	A	0.0138691	0.00251974	3.71e-08	-0.0185	0.0196	0.3441
rs10057588	5	A	G	0.0145318	0.00264309	3.84e-08	-0.0225	0.0207	0.2775
rs57241669	4	A	G	0.0257461	0.00468624	3.93e-08	-0.0382	0.0366	0.2963
rs9512696	13	G	A	0.0143879	0.00261976	3.97e-08	-0.0064	0.0207	0.7591
rs329124	5	A	G	0.0137819	0.00251439	4.22e-08	0.0066	0.02	0.7428
rs59066241	12	G	T	0.021192	0.003872	4.42e-08	0.0313	0.0301	0.2984
rs11161044	14	C	G	0.01731	0.00316497	4.52e-08	-0.0195	0.0238	0.4123
rs12101386	15	G	T	0.0164091	0.00300975	4.98e-08	-0.0204	0.0231	0.3759
rs7788950	7	G	A	0.0174855	0.00320739	4.99e-08	0.0399	0.0249	0.1094

## Sheet: Table S3
Supplementary Table 3: Genetic predictors of VAT accumulation and their associations with Longevity (99th percentile)
SNP	CHR	Effect Allele	Reference Allele	Exposure (VAT)			Outcome (Longevity)
				Beta	SE	P value	Beta	SE	P value
rs56094641	16	G	A	0.0646932	0.00252176	3.82e-145	-0.0529	0.0302	0.0803
rs538656	18	T	G	0.0453449	0.00291751	1.79e-54	-0.0941	0.035	0.007255
rs13393304	2	G	A	0.0444705	0.00327738	6.12e-42	-0.0722	0.0384	0.05964
rs539515	1	C	A	0.0379889	0.00305178	1.43e-35	-0.0541	0.0394	0.1694
rs62262093	3	C	T	0.0299257	0.00247726	1.34e-33	0.0018	0.03	0.9512
rs11030112	11	A	G	0.0313289	0.00264772	2.65e-32	0.1068	0.0332	0.001317
rs76111507	2	C	T	0.0753794	0.00656793	1.72e-30	0.169	0.1169	0.1483
rs10938398	4	A	G	0.0283593	0.00250443	1e-29	-0.0392	0.0307	0.2017
rs111549518	18	C	T	0.100757	0.00915998	3.83e-28	0.3048	0.1469	0.03798
rs72892910	6	T	G	0.0361555	0.00330421	7.24e-28	-0.0366	0.0408	0.3704
rs7498665	16	G	A	0.0269138	0.0025282	1.83e-26	0.01	0.0311	0.7482
rs4808762	19	C	T	0.0288932	0.00273002	3.55e-26	0.0415	0.033	0.2084
rs10182458	2	G	A	0.0261409	0.00248112	5.9e-26	-0.0295	0.0319	0.3539
rs4402589	16	G	T	0.0262727	0.00249461	6.17e-26	-0.0154	0.0309	0.6191
rs10423928	19	T	A	0.0327757	0.00312601	1.01e-25	-0.002	0.0367	0.9556
rs2307111	5	T	C	0.0260136	0.00253564	1.08e-24	0.0403	0.0305	0.1858
rs7132908	12	A	G	0.0255313	0.00254689	1.19e-23	-0.0166	0.0309	0.5911
rs9471333	6	C	T	0.0243931	0.00248747	1.06e-22	-0.027	0.0303	0.3727
rs3784692	15	T	C	0.0243854	0.00253098	5.7e-22	-0.0261	0.03	0.385
rs669696	16	C	A	0.0242398	0.00251789	6.15e-22	-0.0495	0.0299	0.09779
rs11039324	11	A	G	0.0242702	0.0025225	6.49e-22	0.0464	0.0308	0.1322
rs17770336	9	T	C	0.0247234	0.00264092	7.85e-21	-0.0088	0.0329	0.7882
rs10740991	10	G	C	0.025669	0.00275835	1.33e-20	0.003	0.0329	0.9269
rs1454687	3	C	G	0.0230071	0.00247552	1.49e-20	0.0148	0.0298	0.6203
rs71658797	1	A	T	0.0347011	0.00378479	4.79e-20	0.0768	0.0515	0.1359
rs9320823	6	C	T	0.0232048	0.0025317	4.92e-20	-0.0084	0.0309	0.7868
rs7156625	14	A	G	0.0268651	0.00298041	1.99e-19	-0.0265	0.038	0.4858
rs6096886	20	A	G	0.0283902	0.00315608	2.35e-19	-0.0439	0.04	0.273
rs6739755	2	A	G	0.0227141	0.00254124	3.95e-19	-0.0593	0.0313	0.05844
rs429358	19	T	C	0.0304454	0.00341229	4.57e-19	0.6566	0.0539	3.91e-34
rs2678204	1	G	T	0.0230585	0.00261484	1.16e-18	0.0551	0.0327	0.09244
rs9358912	6	G	T	0.0245808	0.00278912	1.22e-18	-0.0114	0.0331	0.7297
rs2304608	5	A	C	0.0298595	0.00340771	1.91e-18	-0.067	0.0441	0.129
rs35060985	11	A	G	0.0233542	0.00267486	2.52e-18	-0.0173	0.0328	0.5985
rs1591726	1	T	C	0.0223295	0.00265477	4.06e-17	0.0393	0.0327	0.23
rs1652376	18	G	T	0.0208768	0.00248293	4.17e-17	-0.0612	0.0303	0.04332
rs1225060	3	A	G	0.0231597	0.00277925	7.88e-17	0.0095	0.0339	0.7788
rs62190394	2	T	C	0.0219354	0.0026682	2.02e-16	-0.0512	0.032	0.109
rs76040172	21	G	A	0.0450907	0.00550526	2.6e-16	-0.0919	0.0754	0.2229
rs2253310	6	G	C	0.0209342	0.00256321	3.16e-16	-0.1237	0.031	6.58e-05
rs62084234	17	G	A	0.0254674	0.0031253	3.68e-16	0.0503	0.037	0.1743
rs62261725	3	A	G	0.021448	0.00264806	5.52e-16	-0.0132	0.032	0.6808
rs12477088	2	T	C	0.0203478	0.00251645	6.17e-16	-0.037	0.0305	0.2255
rs2285640	17	G	A	0.019966	0.00247694	7.58e-16	-0.0201	0.0302	0.5062
rs4239060	17	G	A	0.0255908	0.00318291	8.98e-16	0.0429	0.0394	0.2765
rs879620	16	T	C	0.0205614	0.00255754	9.02e-16	0.0399	0.0318	0.2089
rs2744973	6	T	C	0.0214084	0.00269605	2.01e-15	-0.041	0.0321	0.201
rs10756714	9	A	G	0.0196814	0.00249851	3.35e-15	0.0034	0.0303	0.9112
rs7550711	1	T	C	0.0615326	0.00786654	5.2e-15	0.1226	0.098	0.211
rs9989141	14	T	C	0.0201011	0.00258082	6.77e-15	0.0135	0.0311	0.6635
rs62477685	7	A	T	0.0194958	0.00250877	7.78e-15	-0.0421	0.0332	0.2045
rs13017207	2	G	A	0.0196434	0.00253456	9.17e-15	-0.0604	0.0331	0.06787
rs13062093	3	G	T	0.0197492	0.00256919	1.51e-14	-0.0013	0.0306	0.9674
rs4482463	2	C	A	0.0361795	0.00471512	1.68e-14	-0.0109	0.0607	0.8578
rs8015400	14	A	C	0.0199458	0.00265013	5.22e-14	-0.0244	0.0325	0.454
rs11880870	19	A	G	0.0184892	0.00247551	8.09e-14	-0.0299	0.0305	0.327
rs55726687	12	A	G	0.0226732	0.00303593	8.12e-14	-0.0167	0.0389	0.6681
rs1928496	13	T	C	0.0210599	0.00282664	9.3e-14	-0.0368	0.0351	0.295
rs10896012	11	C	T	0.0224036	0.00300793	9.46e-14	0.017	0.038	0.6547
rs9522285	13	A	G	0.0187171	0.00251368	9.61e-14	0.0362	0.0302	0.23
rs113866544	17	C	T	0.0366275	0.00493862	1.2e-13	0.0099	0.0595	0.8675
rs66679256	4	T	C	0.0184989	0.00249737	1.29e-13	-0.0338	0.0303	0.2643
rs40067	5	G	A	0.0244571	0.00331417	1.59e-13	-0.0144	0.0421	0.7317
rs3843540	7	T	C	0.0255881	0.003487	2.17e-13	-0.0197	0.0418	0.6378
rs11150745	17	A	G	0.0194267	0.00266495	3.11e-13	-0.0086	0.0329	0.7928
rs7845090	8	G	A	0.020056	0.00275265	3.19e-13	0.0229	0.0333	0.4918
rs653958	1	G	A	0.0186842	0.0025657	3.28e-13	-0.0018	0.0311	0.9529
rs62104473	19	T	C	0.0192451	0.00264591	3.5e-13	-0.0222	0.0318	0.485
rs55742087	3	C	T	0.0233181	0.0032077	3.61e-13	-0.0349	0.0403	0.387
rs13135092	4	G	A	0.0325622	0.00453927	7.31e-13	-0.0756	0.0619	0.2223
rs2481665	1	T	C	0.0178418	0.00249035	7.82e-13	0.0024	0.0299	0.935
rs9277979	6	T	C	0.0230719	0.00322746	8.77e-13	-0.0184	0.0456	0.6871
rs12459368	19	A	G	0.0198531	0.00279158	1.15e-12	0.0045	0.0355	0.8993
rs9641499	7	C	A	0.0177675	0.00250059	1.2e-12	0.0096	0.0301	0.7495
rs577525	10	C	T	0.0176683	0.00249817	1.52e-12	0.0221	0.0306	0.4716
rs72663503	1	T	C	0.020887	0.00295812	1.65e-12	-0.0232	0.0358	0.517
rs1834144	18	C	A	0.0181176	0.00256778	1.72e-12	-0.0021	0.0315	0.9471
rs13337177	16	G	T	0.0228238	0.00324515	2.02e-12	0.0061	0.045	0.8923
rs245775	5	G	A	0.0195896	0.00278906	2.16e-12	-0.0322	0.0356	0.3656
rs76327888	14	T	G	0.0229496	0.00328681	2.9e-12	0.0641	0.0394	0.1041
rs4929923	11	C	T	0.0179758	0.00258822	3.78e-12	-0.0076	0.0315	0.8091
rs2926614	8	C	T	0.0224053	0.0032324	4.16e-12	-0.079	0.0393	0.04429
rs56356382	19	T	C	0.0216755	0.003156	6.51e-12	-0.0707	0.0429	0.09962
rs61910767	11	C	T	0.022872	0.00333471	6.95e-12	-0.0148	0.0423	0.7261
rs719802	11	T	C	0.0173788	0.00254021	7.84e-12	0.013	0.0308	0.6734
rs7893571	10	T	G	0.0178548	0.00263178	1.17e-11	-0.0708	0.0325	0.02941
rs4073582	11	G	A	0.0175064	0.00258197	1.2e-11	0.0264	0.0316	0.4027
rs3787075	20	G	C	0.0177581	0.0026219	1.26e-11	-0.0091	0.032	0.776
rs7982447	13	C	T	0.0207539	0.00308067	1.62e-11	-0.0268	0.0378	0.4786
rs35697587	14	G	A	0.0166896	0.00247727	1.62e-11	-0.0091	0.0324	0.7798
rs7649970	3	T	C	0.0254853	0.00379054	1.78e-11	0.0181	0.047	0.6994
rs2172131	10	T	C	0.0168707	0.00251151	1.85e-11	0.0183	0.0343	0.5935
rs145350287	12	T	A	0.0423632	0.00631125	1.92e-11	0.1653	0.1093	0.1303
rs61813293	1	T	G	0.023662	0.00352576	1.93e-11	0.0867	0.0573	0.1305
rs3943933	5	A	T	0.0165879	0.00247831	2.18e-11	-0.0466	0.0299	0.1189
rs4558773	3	A	G	0.0172287	0.00257558	2.24e-11	-0.0593	0.0313	0.05801
rs2926864	5	A	G	0.0174812	0.00262361	2.68e-11	-0.023	0.0338	0.4959
rs10187101	2	C	T	0.0172208	0.00258476	2.69e-11	-0.064	0.0309	0.03858
rs12103006	16	G	A	0.0166291	0.00250629	3.25e-11	-0.0056	0.0306	0.8549
rs7035637	9	A	G	0.0186694	0.00281978	3.57e-11	-0.0049	0.0377	0.8964
rs8074454	17	C	G	0.0174483	0.00263819	3.75e-11	-0.0248	0.0329	0.4506
rs72995085	6	T	C	0.0214788	0.00324802	3.77e-11	-0.0053	0.0393	0.8936
rs704061	12	C	T	0.0164519	0.00249031	3.94e-11	0.0124	0.0297	0.6779
rs11679338	2	T	C	0.0172476	0.00261447	4.2e-11	-0.0415	0.0319	0.1929
rs12739999	1	A	G	0.0216766	0.00330548	5.46e-11	0.0031	0.0439	0.9433
rs2199028	12	G	A	0.0162738	0.00248329	5.63e-11	-0.0313	0.0299	0.2946
rs7942037	11	G	C	0.0168892	0.00257737	5.64e-11	-0.0201	0.0323	0.5326
rs7308188	12	T	C	0.0187009	0.00285449	5.7e-11	-0.053	0.0348	0.1282
rs4500930	2	T	C	0.0170804	0.00260766	5.75e-11	0.0036	0.031	0.9064
rs7822494	8	T	C	0.0162368	0.0024861	6.53e-11	0.0336	0.0299	0.2608
rs34811474	4	G	A	0.0190888	0.00292701	6.96e-11	-0.0079	0.0468	0.8655
rs684214	17	T	C	0.0179157	0.00275873	8.35e-11	-0.0119	0.0348	0.7328
rs13192865	6	G	A	0.0181732	0.00280148	8.76e-11	0.0002	0.035	0.9964
rs67463976	7	C	G	0.0162572	0.0025084	9.11e-11	0.022	0.0337	0.5134
rs7165759	15	G	A	0.0174963	0.00270676	1.02e-10	-0.0191	0.0339	0.5731
rs74934567	3	A	G	0.0219816	0.00341064	1.16e-10	-0.0524	0.0419	0.2103
rs12335914	9	C	G	0.0160196	0.00248858	1.22e-10	-0.0246	0.0321	0.4425
rs3791687	2	T	A	0.0191278	0.00297285	1.24e-10	0.0159	0.0363	0.6612
rs114067739	1	C	A	0.0365852	0.00572509	1.66e-10	-0.0211	0.0826	0.7982
rs9843340	3	T	C	0.0221447	0.00346929	1.74e-10	0.0812	0.0426	0.05703
rs112108364	13	G	T	0.0173461	0.00275973	3.27e-10	0.0067	0.0358	0.8512
rs217669	14	C	T	0.0174862	0.0027831	3.32e-10	-0.0599	0.0342	0.08024
rs55769038	11	A	G	0.0158555	0.00252467	3.38e-10	-0.0699	0.0305	0.02194
rs13075615	3	C	T	0.021721	0.00347255	3.97e-10	-0.0685	0.0444	0.1228
rs254024	5	T	G	0.015587	0.00249523	4.19e-10	0.0223	0.0321	0.4871
rs10789334	1	G	A	0.0184691	0.00295742	4.24e-10	-0.0525	0.038	0.1673
rs6433243	2	T	C	0.0161832	0.00259607	4.56e-10	-0.0506	0.0316	0.1095
rs13263674	8	G	A	0.0170555	0.00273749	4.65e-10	-0.0572	0.0331	0.08363
rs12756665	1	C	T	0.0153591	0.00248545	6.43e-10	0.0627	0.0305	0.03973
rs215628	7	C	T	0.0157551	0.00255008	6.48e-10	0.0168	0.0306	0.5836
rs1474518	8	T	C	0.0181173	0.00293399	6.62e-10	0.0048	0.0353	0.8913
rs2962082	16	G	A	0.0153547	0.00248756	6.72e-10	-0.0655	0.0304	0.03108
rs7654647	4	T	A	0.0155445	0.0025197	6.86e-10	-0.0571	0.0304	0.06087
rs1724557	4	C	A	0.0155766	0.00252496	6.87e-10	0.0245	0.0317	0.4399
rs9925945	16	A	C	0.0174959	0.00283786	7.04e-10	-0.0597	0.0341	0.07996
rs2667761	15	T	C	0.0159182	0.00258408	7.27e-10	-0.0552	0.0307	0.07227
rs809955	4	G	A	0.0158426	0.00257345	7.45e-10	-0.0497	0.0337	0.141
rs10773302	12	T	G	0.0172152	0.00279835	7.66e-10	-0.0118	0.0341	0.7303
rs12001634	9	T	A	0.0161262	0.00262333	7.88e-10	-0.0205	0.0317	0.519
rs11126734	2	C	A	0.0153609	0.00249955	7.97e-10	0	0.03	0.9989
rs11776713	8	T	C	0.0151073	0.00247517	1.04e-09	-0.0253	0.0298	0.3962
rs4148866	12	T	C	0.0152784	0.00251724	1.28e-09	-0.0032	0.0311	0.9178
rs4399192	1	G	T	0.0177834	0.00295689	1.81e-09	-0.0109	0.0358	0.7618
rs2499468	6	A	C	0.0156286	0.00260487	1.98e-09	-0.0298	0.0318	0.3486
rs13097150	3	T	C	0.0153514	0.00256065	2.03e-09	0.0431	0.0313	0.1684
rs362307	4	T	C	0.0286955	0.00478704	2.04e-09	0.0343	0.0674	0.6111
rs1762509	1	A	G	0.0156997	0.00262434	2.2e-09	-0.0222	0.0327	0.4968
rs2020942	17	T	C	0.0151581	0.00253637	2.28e-09	0.0428	0.0306	0.1619
rs3803253	13	G	A	0.0162878	0.00272895	2.39e-09	-0.0218	0.0335	0.5161
rs778094	2	G	A	0.0149753	0.00251403	2.57e-09	-0.0343	0.0307	0.2648
rs78719460	12	A	G	0.0158975	0.00267594	2.83e-09	0.0495	0.0325	0.128
rs1229984	4	C	T	0.0498192	0.00838642	2.84e-09	0.0358	0.0864	0.6788
rs62183012	2	T	C	0.0162341	0.00273608	2.97e-09	0.0561	0.0332	0.09094
rs12435171	14	G	A	0.01625	0.00273917	2.98e-09	-0.0411	0.0361	0.2555
rs9832402	3	A	G	0.016956	0.00285839	2.99e-09	0.022	0.0351	0.5318
rs61903695	11	G	A	0.0168312	0.00283862	3.04e-09	0.0202	0.0352	0.5662
rs2472297	15	T	C	0.0165657	0.00279474	3.08e-09	-0.0532	0.0366	0.1466
rs2002023	10	T	C	0.0149488	0.00252496	3.21e-09	0.0484	0.0304	0.1113
rs754635	3	G	C	0.0230164	0.00389007	3.28e-09	0.0508	0.0488	0.2982
rs2102278	4	G	A	0.015695	0.00265689	3.48e-09	-0.0318	0.0339	0.347
rs117176448	8	G	C	0.0247857	0.00420212	3.67e-09	-0.0662	0.0587	0.259
rs4562625	1	C	G	0.0149873	0.00254264	3.76e-09	-0.0322	0.0307	0.2932
rs9569934	13	C	T	0.018832	0.00320125	4.04e-09	-0.1086	0.0393	0.005734
rs73213484	4	A	T	0.0210925	0.00358778	4.13e-09	0.0134	0.0439	0.7596
rs1559677	15	G	A	0.0148513	0.00252783	4.22e-09	0.0072	0.0304	0.8121
rs7990098	13	G	T	0.0147974	0.00252037	4.33e-09	0	0.0333	0.9991
rs60377014	3	C	T	0.0203353	0.00346799	4.53e-09	-0.024	0.0434	0.5804
rs2804477	10	A	G	0.0210715	0.00361382	5.52e-09	-0.0054	0.0411	0.8963
rs7586854	2	C	T	0.0144898	0.00248609	5.6e-09	-0.0534	0.0304	0.07867
rs12200046	6	T	C	0.0217686	0.00374051	5.9e-09	-0.0521	0.0453	0.2501
rs2799465	9	C	T	0.0213075	0.00366341	6.02e-09	0.0014	0.0395	0.9726
rs3774063	3	T	C	0.0238169	0.00410638	6.63e-09	-0.0424	0.0488	0.3853
rs62473743	7	A	G	0.019795	0.00341568	6.82e-09	0.0097	0.0552	0.8605
rs3759094	12	C	T	0.0152126	0.00262753	7.05e-09	-0.0122	0.0347	0.7246
rs247975	3	C	T	0.0143864	0.00248895	7.46e-09	0.0302	0.0325	0.3535
rs3826408	17	T	C	0.0143359	0.00248473	7.95e-09	0.0122	0.0299	0.6817
rs8103728	19	G	C	0.0152437	0.00264275	8.02e-09	0.0461	0.0324	0.1548
rs61537964	1	C	G	0.0230845	0.00400338	8.11e-09	-0.0253	0.0467	0.5874
rs62413414	6	T	C	0.0197668	0.00343605	8.78e-09	0.0737	0.0402	0.06672
rs11917587	3	A	G	0.0144102	0.00250628	8.94e-09	0.0009	0.031	0.9776
rs34431565	6	G	T	0.0339764	0.00591315	9.14e-09	-0.0468	0.0991	0.6368
rs28434748	18	G	A	0.0181834	0.00316527	9.21e-09	-0.0234	0.0365	0.5212
rs17589357	15	T	C	0.0199144	0.00348165	1.07e-08	-0.0567	0.0439	0.1963
rs62024481	15	C	T	0.0176944	0.00309919	1.13e-08	0.0024	0.0409	0.9535
rs1446585	2	A	G	0.0168937	0.00296443	1.21e-08	-0.0111	0.036	0.7584
rs7773094	6	T	C	0.0176529	0.00309759	1.21e-08	-0.0467	0.0377	0.2155
rs7324067	13	C	T	0.0165328	0.00290366	1.24e-08	0.0142	0.0352	0.6868
rs2537621	7	C	G	0.0146246	0.00257163	1.29e-08	0.0156	0.0352	0.6582
rs10510025	10	T	C	0.0163985	0.00288773	1.36e-08	-0.0099	0.035	0.7774
rs7849553	9	C	A	0.0141332	0.00249211	1.42e-08	-0.0474	0.0301	0.1154
rs4807179	19	A	G	0.0146089	0.00257772	1.45e-08	-0.0509	0.0361	0.1581
rs6536575	4	C	T	0.0140749	0.00248507	1.48e-08	-0.0124	0.0301	0.6805
rs148168215	9	A	T	0.0532399	0.00941044	1.54e-08	-0.068	0.1517	0.654
rs9304665	19	A	T	0.0165435	0.00293298	1.7e-08	-0.0385	0.0386	0.3186
rs7021721	9	G	C	0.0154367	0.00273887	1.74e-08	0.0126	0.0329	0.7018
rs11173521	12	T	G	0.0141272	0.00251436	1.93e-08	-0.0185	0.0307	0.5457
rs12632423	3	G	A	0.022742	0.00406112	2.14e-08	-0.0882	0.0543	0.1041
rs4842920	15	G	T	0.0154067	0.00276012	2.38e-08	-0.0271	0.0328	0.4091
rs7724430	5	A	C	0.0139268	0.00250337	2.65e-08	0.0419	0.0323	0.1947
rs58120873	2	G	A	0.0248189	0.00446251	2.67e-08	-0.0192	0.0597	0.748
rs4872376	8	T	C	0.0137993	0.00248108	2.67e-08	0.0364	0.0299	0.224
rs17239176	10	T	C	0.0166207	0.00299446	2.85e-08	-0.02	0.04	0.6169
rs7864091	9	A	G	0.0185992	0.00335337	2.92e-08	-0.0141	0.0384	0.714
rs73033486	7	A	G	0.0206648	0.00372779	2.97e-08	-0.0232	0.0464	0.6171
rs17682873	17	T	C	0.019578	0.00353574	3.07e-08	0.0281	0.0446	0.5293
rs4809221	20	A	G	0.0146069	0.00263989	3.15e-08	0.0462	0.0334	0.1663
rs916289	13	C	T	0.013815	0.00249956	3.26e-08	-0.0035	0.0306	0.9077
rs496072	4	T	C	0.0139204	0.00252074	3.35e-08	-0.0455	0.0306	0.1365
rs2448916	8	C	A	0.0140483	0.00254977	3.6e-08	0.0576	0.031	0.06369
rs111363146	7	C	T	0.0198206	0.00359869	3.64e-08	0.0321	0.0459	0.4836
rs11896591	2	G	A	0.0137005	0.00248788	3.65e-08	0.0522	0.0302	0.08382
rs264932	2	A	G	0.0139456	0.00253316	3.69e-08	-0.0499	0.031	0.1079
rs4419475	4	T	A	0.0138691	0.00251974	3.71e-08	-0.0282	0.0309	0.3622
rs10057588	5	A	G	0.0145318	0.00264309	3.84e-08	-0.0412	0.0324	0.2039
rs57241669	4	A	G	0.0257461	0.00468624	3.93e-08	0.0453	0.0591	0.4433
rs9512696	13	G	A	0.0143879	0.00261976	3.97e-08	0.0416	0.0327	0.2028
rs329124	5	A	G	0.0137819	0.00251439	4.22e-08	0.035	0.0324	0.28
rs59066241	12	G	T	0.021192	0.003872	4.42e-08	-0.0577	0.0479	0.2289
rs11161044	14	C	G	0.01731	0.00316497	4.52e-08	-0.0189	0.0367	0.6078
rs12101386	15	G	T	0.0164091	0.00300975	4.98e-08	-0.028	0.0366	0.4445
rs7788950	7	G	A	0.0174855	0.00320739	4.99e-08	0.0714	0.0393	0.06971

## Sheet: Table S4
Supplementary Table 4: The results of Leave-one-out to evaluate the causal relationships between VAT accumulation and Longevity (90th percentile)
Method	SNP	OR	95% CI		P-value
IVW	rs17239176	0.689276	0.552747	0.859528	0.000953169
IVW	rs10510025	0.689136	0.552588	0.859424	0.000951267
IVW	rs2172131	0.682421	0.547395	0.850753	0.000681701
IVW	rs7893571	0.69193	0.554981	0.862674	0.00106528
IVW	rs10740991	0.684859	0.548822	0.854615	0.000806661
IVW	rs2804477	0.686278	0.550215	0.855989	0.000840272
IVW	rs2002023	0.686074	0.550061	0.855717	0.000831448
IVW	rs577525	0.686632	0.550424	0.856545	0.000860435
IVW	rs719802	0.687	0.550731	0.856986	0.000874247
IVW	rs55769038	0.693975	0.557003	0.864631	0.00112765
IVW	rs61910767	0.685599	0.549656	0.855165	0.000815309
IVW	rs11030112	0.672138	0.539246	0.83778	0.00040816
IVW	rs7942037	0.685982	0.549964	0.855641	0.00082988
IVW	rs35060985	0.690194	0.553208	0.8611	0.0010206
IVW	rs11039324	0.680275	0.545386	0.848526	0.000633953
IVW	rs10896012	0.688924	0.552285	0.859368	0.000954282
IVW	rs4073582	0.683493	0.548087	0.852351	0.000729675
IVW	rs4929923	0.685109	0.549251	0.854573	0.000797803
IVW	rs61903695	0.686751	0.5506	0.856568	0.000858363
IVW	rs7308188	0.68798	0.551554	0.858152	0.000911498
IVW	rs145350287	0.685585	0.54973	0.855013	0.000807807
IVW	rs10773302	0.690151	0.553444	0.860625	0.000992587
IVW	rs4148866	0.685911	0.549946	0.855492	0.000823978
IVW	rs78719460	0.681732	0.547003	0.849644	0.000648739
IVW	rs2199028	0.68748	0.551135	0.857556	0.000892248
IVW	rs7132908	0.688235	0.551453	0.858944	0.000949915
IVW	rs3759094	0.687539	0.551256	0.857512	0.000888153
IVW	rs11173521	0.686707	0.550578	0.856493	0.000855522
IVW	rs704061	0.682837	0.54762	0.851441	0.000703119
IVW	rs59066241	0.683787	0.548437	0.852541	0.00073136
IVW	rs55726687	0.691201	0.554269	0.861962	0.00104306
IVW	rs9522285	0.683788	0.548207	0.852902	0.000748726
IVW	rs9512696	0.687171	0.550962	0.857054	0.000873164
IVW	rs1928496	0.686137	0.550015	0.855949	0.000842006
IVW	rs916289	0.685553	0.549699	0.854983	0.000807113
IVW	rs7982447	0.686811	0.550592	0.856731	0.000865569
IVW	rs9569934	0.689637	0.553015	0.860011	0.000971071
IVW	rs7324067	0.68718	0.55095	0.857096	0.000875196
IVW	rs112108364	0.686203	0.550163	0.855882	0.00083665
IVW	rs7990098	0.687987	0.551619	0.858067	0.000906484
IVW	rs3803253	0.687626	0.551299	0.857664	0.000894133
IVW	rs12435171	0.688864	0.552357	0.859106	0.000940663
IVW	rs76327888	0.684941	0.549122	0.854353	0.000791041
IVW	rs8015400	0.685829	0.549757	0.855582	0.000830946
IVW	rs11161044	0.688469	0.552022	0.858643	0.000925405
IVW	rs35697587	0.68943	0.552772	0.859873	0.000969095
IVW	rs217669	0.691347	0.554516	0.861943	0.00103714
IVW	rs7156625	0.685106	0.549079	0.854832	0.000811239
IVW	rs9989141	0.691384	0.554338	0.862311	0.00105953
IVW	rs17589357	0.68905	0.552528	0.859304	0.000946718
IVW	rs1559677	0.686929	0.550735	0.856802	0.000866161
IVW	rs3784692	0.693595	0.556003	0.865235	0.0011825
IVW	rs2472297	0.689915	0.5533	0.860262	0.000977726
IVW	rs2667761	0.690546	0.553781	0.861087	0.00100872
IVW	rs7165759	0.688317	0.551852	0.858529	0.000923267
IVW	rs4842920	0.686834	0.550678	0.856655	0.000860762
IVW	rs12101386	0.688614	0.552155	0.858797	0.000930058
IVW	rs62024481	0.685378	0.54957	0.854746	0.000799572
IVW	rs13337177	0.684806	0.549076	0.854087	0.000781162
IVW	rs12103006	0.689304	0.552659	0.859733	0.000964516
IVW	rs7498665	0.674857	0.541436	0.841155	0.000466847
IVW	rs4402589	0.68447	0.548426	0.854261	0.000798808
IVW	rs9925945	0.688158	0.551727	0.858326	0.000916266
IVW	rs879620	0.683049	0.547625	0.851961	0.000722195
IVW	rs56094641	0.693838	0.552817	0.870833	0.00161598
IVW	rs2962082	0.690271	0.553557	0.86075	0.000996494
IVW	rs669696	0.68982	0.552769	0.860851	0.00101676
IVW	rs4239060	0.685818	0.549714	0.85562	0.000833259
IVW	rs2020942	0.682252	0.547321	0.850446	0.00067193
IVW	rs2285640	0.690796	0.553813	0.861662	0.00103687
IVW	rs8074454	0.689942	0.55322	0.860454	0.00098856
IVW	rs684214	0.688219	0.551769	0.858411	0.000919408
IVW	rs113866544	0.684262	0.548544	0.853559	0.00076888
IVW	rs17682873	0.685403	0.549592	0.854775	0.000800359
IVW	rs62084234	0.679106	0.544796	0.846527	0.000577739
IVW	rs3826408	0.684636	0.549013	0.853762	0.000769288
IVW	rs11150745	0.685843	0.549794	0.855557	0.000829262
IVW	rs1652376	0.692167	0.554961	0.863297	0.0010984
IVW	rs1834144	0.686275	0.550149	0.856085	0.000845478
IVW	rs538656	0.691089	0.552988	0.86368	0.00116047
IVW	rs111549518	0.682204	0.546819	0.851109	0.00070314
IVW	rs28434748	0.688701	0.552196	0.85895	0.000936383
IVW	rs4808762	0.675327	0.541711	0.841901	0.000483213
IVW	rs12459368	0.685897	0.549872	0.855573	0.00082861
IVW	rs11880870	0.689162	0.552474	0.859668	0.00096496
IVW	rs4807179	0.685224	0.549487	0.854492	0.000790628
IVW	rs62104473	0.69081	0.553888	0.86158	0.00103125
IVW	rs8103728	0.684442	0.548867	0.853504	0.000761544
IVW	rs56356382	0.688277	0.551817	0.858484	0.000921848
IVW	rs429358	0.634516	0.541874	0.742997	1.61e-08
IVW	rs10423928	0.690062	0.552855	0.861321	0.00103863
IVW	rs9304665	0.688342	0.551932	0.858467	0.00091899
IVW	rs1762509	0.691887	0.555089	0.862398	0.00104895
IVW	rs7550711	0.679637	0.54519	0.847239	0.000594797
IVW	rs61537964	0.686505	0.5504	0.856266	0.000848864
IVW	rs61813293	0.684035	0.548628	0.852861	0.000740528
IVW	rs539515	0.69576	0.557537	0.868252	0.00132657
IVW	rs2678204	0.682443	0.547091	0.851282	0.000705312
IVW	rs4562625	0.693605	0.556756	0.864091	0.0011036
IVW	rs12756665	0.684338	0.54876	0.853414	0.000759742
IVW	rs12739999	0.687274	0.550991	0.857265	0.000881949
IVW	rs72663503	0.689781	0.553024	0.860357	0.00098761
IVW	rs114067739	0.687028	0.550825	0.856911	0.000869301
IVW	rs1591726	0.685046	0.549078	0.854684	0.000805223
IVW	rs2481665	0.681788	0.54682	0.85007	0.000666118
IVW	rs10789334	0.690773	0.554025	0.861275	0.00101332
IVW	rs71658797	0.680405	0.545647	0.848443	0.000627563
IVW	rs653958	0.687283	0.550929	0.857385	0.000888326
IVW	rs4399192	0.684619	0.548963	0.853798	0.000771515
IVW	rs3787075	0.688566	0.552017	0.858891	0.000936941
IVW	rs6096886	0.69102	0.553905	0.862078	0.00105627
IVW	rs4809221	0.683027	0.547952	0.8514	0.000696594
IVW	rs76040172	0.686259	0.550085	0.856142	0.000849018
IVW	rs13017207	0.691662	0.554631	0.862549	0.00106588
IVW	rs264932	0.688761	0.552285	0.858961	0.00093526
IVW	rs1446585	0.685368	0.549547	0.854757	0.000800376
IVW	rs778094	0.689039	0.552488	0.859339	0.000949137
IVW	rs62183012	0.682121	0.547257	0.850219	0.000664929
IVW	rs6433243	0.690776	0.554	0.861322	0.00101615
IVW	rs11679338	0.68855	0.552025	0.858841	0.000934497
IVW	rs7586854	0.691149	0.554393	0.86164	0.00102434
IVW	rs4482463	0.689444	0.552678	0.860055	0.000979609
IVW	rs3791687	0.684007	0.548488	0.85301	0.000748441
IVW	rs4500930	0.690394	0.553605	0.860983	0.00100702
IVW	rs62190394	0.690826	0.553802	0.861753	0.0010417
IVW	rs10182458	0.689444	0.552413	0.860468	0.00100481
IVW	rs11126734	0.682628	0.547544	0.851038	0.000689681
IVW	rs76111507	0.686237	0.54998	0.856252	0.000855578
IVW	rs58120873	0.685666	0.549799	0.855107	0.000810511
IVW	rs10187101	0.686514	0.550355	0.85636	0.000853709
IVW	rs11896591	0.682199	0.547394	0.850202	0.000662325
IVW	rs6739755	0.690622	0.55355	0.861636	0.00104078
IVW	rs13393304	0.68992	0.552356	0.861746	0.00107032
IVW	rs12477088	0.688599	0.551938	0.859097	0.000948047
IVW	rs7649970	0.684532	0.548833	0.853783	0.000773061
IVW	rs1225060	0.685417	0.549373	0.855151	0.00081947
IVW	rs13075615	0.69092	0.554152	0.861442	0.00101912
IVW	rs11917587	0.685755	0.549842	0.855263	0.000816242
IVW	rs9843340	0.681363	0.546682	0.849225	0.000639111
IVW	rs247975	0.687002	0.550822	0.856851	0.000866755
IVW	rs9832402	0.685951	0.549972	0.85555	0.000825938
IVW	rs55742087	0.685859	0.549811	0.855571	0.00082955
IVW	rs13062093	0.679941	0.545452	0.84759	0.000602422
IVW	rs754635	0.686872	0.550695	0.856723	0.000863413
IVW	rs62262093	0.692852	0.555016	0.864919	0.00118603
IVW	rs12632423	0.691198	0.554533	0.861546	0.00101688
IVW	rs74934567	0.688158	0.551707	0.858356	0.000917989
IVW	rs13097150	0.6817	0.546978	0.849605	0.000647776
IVW	rs4558773	0.69207	0.555111	0.862819	0.00107022
IVW	rs62261725	0.690444	0.553485	0.861293	0.00102476
IVW	rs60377014	0.686282	0.550238	0.855962	0.000838722
IVW	rs1454687	0.683529	0.547813	0.852868	0.000753672
IVW	rs3774063	0.690897	0.554163	0.861368	0.00101524
IVW	rs1229984	0.693525	0.556361	0.864504	0.00113423
IVW	rs13135092	0.695551	0.558574	0.866119	0.00117677
IVW	rs1724557	0.686792	0.550627	0.856629	0.000860536
IVW	rs809955	0.690706	0.553968	0.861197	0.00101053
IVW	rs6536575	0.686233	0.550205	0.855891	0.000836279
IVW	rs496072	0.694802	0.558133	0.864938	0.00112061
IVW	rs57241669	0.689009	0.552501	0.859244	0.000944447
IVW	rs66679256	0.690842	0.553915	0.861616	0.00103255
IVW	rs34811474	0.687314	0.551097	0.8572	0.000877185
IVW	rs73213484	0.684954	0.549214	0.854243	0.000785111
IVW	rs362307	0.68743	0.551167	0.85738	0.000883879
IVW	rs10938398	0.691394	0.553928	0.862973	0.0011025
IVW	rs2102278	0.687949	0.551583	0.858028	0.000905365
IVW	rs7654647	0.693653	0.556726	0.864257	0.00111318
IVW	rs4419475	0.688764	0.552286	0.858968	0.000935568
IVW	rs254024	0.684871	0.54914	0.85415	0.000782606
IVW	rs40067	0.685812	0.549763	0.855529	0.000828606
IVW	rs329124	0.685608	0.54975	0.855039	0.000808546
IVW	rs2926864	0.692179	0.555239	0.862892	0.0010714
IVW	rs7724430	0.682412	0.547543	0.8505	0.000670553
IVW	rs245775	0.688942	0.552321	0.859357	0.000953082
IVW	rs10057588	0.689115	0.552594	0.859363	0.000948261
IVW	rs3943933	0.688233	0.551744	0.858486	0.000923303
IVW	rs2307111	0.683511	0.547681	0.853028	0.000761992
IVW	rs2304608	0.689031	0.552244	0.8597	0.000970825
IVW	rs2253310	0.700924	0.563334	0.872119	0.00143665
IVW	rs7773094	0.691126	0.554385	0.861593	0.00102212
IVW	rs72995085	0.686706	0.550514	0.856592	0.000860919
IVW	rs12200046	0.686296	0.550238	0.855996	0.000840179
IVW	rs9358912	0.694347	0.556794	0.865883	0.00120207
IVW	rs34431565	0.686623	0.550561	0.85631	0.000847983
IVW	rs9277979	0.685658	0.549724	0.855206	0.000815841
IVW	rs2744973	0.688011	0.55145	0.858389	0.000924237
IVW	rs9471333	0.687442	0.550821	0.857949	0.000915599
IVW	rs72892910	0.687397	0.550658	0.85809	0.000925021
IVW	rs2499468	0.687821	0.551455	0.857908	0.00090229
IVW	rs62413414	0.683006	0.547843	0.851517	0.000702503
IVW	rs13192865	0.688906	0.552339	0.859239	0.000947185
IVW	rs9320823	0.689	0.552165	0.859745	0.000974436
IVW	rs9641499	0.686801	0.550551	0.856771	0.000868056
IVW	rs73033486	0.68596	0.550016	0.855504	0.000823309
IVW	rs215628	0.687582	0.551241	0.857644	0.000894286
IVW	rs111363146	0.682607	0.547723	0.850707	0.000675232
IVW	rs2537621	0.688338	0.551938	0.858448	0.000917991
IVW	rs67463976	0.687755	0.551395	0.857837	0.000900187
IVW	rs7788950	0.682398	0.547526	0.850494	0.000670602
IVW	rs62477685	0.690832	0.553986	0.861482	0.0010244
IVW	rs62473743	0.685012	0.549405	0.854091	0.000775954
IVW	rs3843540	0.688308	0.551751	0.858663	0.00093132
IVW	rs1474518	0.690053	0.553353	0.860523	0.000989369
IVW	rs13263674	0.693138	0.556214	0.863769	0.00109763
IVW	rs4872376	0.684511	0.548933	0.853574	0.000763232
IVW	rs117176448	0.69438	0.557745	0.864488	0.0011044
IVW	rs11776713	0.68589	0.549909	0.855497	0.0008248
IVW	rs7845090	0.685829	0.549776	0.85555	0.000829296
IVW	rs2926614	0.691852	0.554866	0.862658	0.0010668
IVW	rs7822494	0.684981	0.549187	0.854354	0.000790021
IVW	rs2448916	0.684843	0.549181	0.854018	0.000776729
IVW	rs7021721	0.682704	0.54768	0.851016	0.000686821
IVW	rs2799465	0.685147	0.54933	0.854544	0.000795332
IVW	rs10756714	0.683156	0.547698	0.852117	0.000726896
IVW	rs7035637	0.687843	0.551457	0.85796	0.000904566
IVW	rs17770336	0.684217	0.548351	0.853748	0.000779471
IVW	rs148168215	0.68936	0.552856	0.859567	0.000952948
IVW	rs7849553	0.691256	0.554516	0.861716	0.00102571
IVW	rs12335914	0.692345	0.55544	0.862996	0.00107276
IVW	rs12001634	0.687546	0.551225	0.85758	0.000891729
IVW	rs7864091	0.685621	0.549724	0.855111	0.000811936

## Sheet: Table S5
Supplementary Table 5: The results of Leave-one-out to evaluate the causal relationships between VAT accumulation and Longevity (99th percentile)
Method	SNP	OR	95% CI		P-value
IVW	rs17239176	0.672189	0.493624	0.915348	0.0116879
IVW	rs10510025	0.671378	0.492964	0.914363	0.0114706
IVW	rs2172131	0.667897	0.49048	0.909488	0.0104002
IVW	rs7893571	0.680357	0.500179	0.925439	0.0141429
IVW	rs10740991	0.66827	0.490329	0.910786	0.0107256
IVW	rs2804477	0.670665	0.492398	0.913473	0.0112756
IVW	rs2002023	0.663438	0.487684	0.902532	0.00897412
IVW	rs577525	0.666251	0.48925	0.907286	0.00995098
IVW	rs719802	0.66784	0.490344	0.909587	0.0104322
IVW	rs55769038	0.680416	0.500347	0.92529	0.0140869
IVW	rs61910767	0.671617	0.49307	0.914818	0.0115827
IVW	rs11030112	0.6421	0.473113	0.871447	0.00446899
IVW	rs7942037	0.672861	0.494029	0.916426	0.0119494
IVW	rs35060985	0.672493	0.493509	0.916389	0.0119714
IVW	rs11039324	0.658652	0.483825	0.896653	0.00797626
IVW	rs10896012	0.667518	0.490088	0.909186	0.0103509
IVW	rs4073582	0.66595	0.489092	0.906759	0.00983787
IVW	rs4929923	0.671056	0.492623	0.914121	0.0114289
IVW	rs61903695	0.66784	0.490461	0.909369	0.0103728
IVW	rs7308188	0.677094	0.497404	0.921698	0.0132067
IVW	rs145350287	0.665439	0.489167	0.905231	0.00948457
IVW	rs10773302	0.67162	0.49311	0.914754	0.0115635
IVW	rs4148866	0.670595	0.492368	0.913336	0.0112424
IVW	rs78719460	0.66377	0.487886	0.903061	0.0090774
IVW	rs2199028	0.674903	0.495601	0.919075	0.0125754
IVW	rs7132908	0.67248	0.493324	0.9167	0.0120663
IVW	rs3759094	0.671658	0.493201	0.914688	0.0115408
IVW	rs11173521	0.672656	0.49394	0.916034	0.0118501
IVW	rs704061	0.667939	0.490426	0.909705	0.0104559
IVW	rs59066241	0.674927	0.495784	0.9188	0.0124875
IVW	rs55726687	0.671982	0.493295	0.915394	0.0117203
IVW	rs9522285	0.663281	0.487232	0.902939	0.00908828
IVW	rs9512696	0.665514	0.489058	0.905638	0.00958284
IVW	rs1928496	0.675201	0.49575	0.919609	0.0127151
IVW	rs916289	0.670733	0.492505	0.913458	0.0112653
IVW	rs7982447	0.673318	0.49435	0.917077	0.0121048
IVW	rs9569934	0.681717	0.501764	0.926209	0.0142787
IVW	rs7324067	0.668598	0.490983	0.910466	0.0106077
IVW	rs112108364	0.669399	0.491521	0.911651	0.0108682
IVW	rs7990098	0.67031	0.492206	0.912861	0.0111312
IVW	rs3803253	0.67291	0.494109	0.916413	0.011941
IVW	rs12435171	0.674726	0.495604	0.918585	0.0124392
IVW	rs76327888	0.66169	0.486352	0.900241	0.00856318
IVW	rs8015400	0.673681	0.494545	0.917703	0.0122626
IVW	rs11161044	0.672322	0.493672	0.915621	0.011757
IVW	rs35697587	0.671325	0.49288	0.914375	0.011479
IVW	rs217669	0.677859	0.498118	0.922458	0.013383
IVW	rs7156625	0.673538	0.494304	0.917763	0.0122937
IVW	rs9989141	0.667129	0.489736	0.908779	0.0102743
IVW	rs17589357	0.675352	0.496119	0.919338	0.0126165
IVW	rs1559677	0.66917	0.491357	0.911332	0.0107989
IVW	rs3784692	0.674852	0.495132	0.919806	0.0128088
IVW	rs2472297	0.675981	0.496652	0.920062	0.0127865
IVW	rs2667761	0.678155	0.498353	0.922828	0.0134765
IVW	rs7165759	0.672585	0.493826	0.916053	0.0118622
IVW	rs4842920	0.673585	0.494656	0.917237	0.0121291
IVW	rs12101386	0.673262	0.494426	0.916782	0.0120206
IVW	rs62024481	0.670126	0.492085	0.912585	0.0110687
IVW	rs13337177	0.669511	0.491575	0.911853	0.0109155
IVW	rs12103006	0.670831	0.492487	0.913758	0.0113434
IVW	rs7498665	0.665992	0.488571	0.907841	0.0101209
IVW	rs4402589	0.672166	0.49305	0.916352	0.0119897
IVW	rs9925945	0.677877	0.498128	0.922487	0.0133908
IVW	rs879620	0.662577	0.486718	0.901976	0.00890942
IVW	rs56094641	0.688798	0.501349	0.946331	0.0214291
IVW	rs2962082	0.679564	0.499638	0.924285	0.013828
IVW	rs669696	0.680431	0.499501	0.926897	0.0146349
IVW	rs4239060	0.663454	0.487274	0.903333	0.00917198
IVW	rs2020942	0.664195	0.48812	0.903784	0.0092224
IVW	rs2285640	0.673293	0.494184	0.917317	0.01218
IVW	rs8074454	0.673479	0.494498	0.917241	0.0121399
IVW	rs684214	0.671597	0.493082	0.914741	0.0115619
IVW	rs113866544	0.668799	0.490944	0.911086	0.0107627
IVW	rs17682873	0.667946	0.490585	0.909428	0.0103794
IVW	rs62084234	0.661317	0.485808	0.900234	0.00859237
IVW	rs3826408	0.668513	0.490913	0.910363	0.0105868
IVW	rs11150745	0.671121	0.492648	0.914251	0.011461
IVW	rs1652376	0.681484	0.500691	0.92756	0.014767
IVW	rs1834144	0.67018	0.491979	0.912928	0.011162
IVW	rs538656	0.696207	0.510602	0.94928	0.0220795
IVW	rs111549518	0.657181	0.483281	0.893657	0.00743014
IVW	rs28434748	0.672895	0.494084	0.916419	0.0119441
IVW	rs4808762	0.658867	0.483711	0.897449	0.00814057
IVW	rs12459368	0.6693	0.491368	0.911665	0.0108808
IVW	rs11880870	0.674873	0.495482	0.919212	0.0126209
IVW	rs4807179	0.675363	0.496226	0.919166	0.0125618
IVW	rs62104473	0.673384	0.494329	0.917296	0.0121652
IVW	rs8103728	0.664479	0.48836	0.904113	0.00928129
IVW	rs56356382	0.677332	0.497681	0.921832	0.0132282
IVW	rs429358	0.613061	0.479274	0.784194	9.80761e-05
IVW	rs10423928	0.668649	0.490408	0.911671	0.0109403
IVW	rs9304665	0.674053	0.495086	0.917714	0.0122323
IVW	rs1762509	0.673013	0.494195	0.916533	0.0119678
IVW	rs7550711	0.662881	0.486958	0.902359	0.00897808
IVW	rs61537964	0.672462	0.493756	0.915848	0.011812
IVW	rs61813293	0.665038	0.488859	0.904709	0.00938519
IVW	rs539515	0.679344	0.498285	0.926195	0.0144942
IVW	rs2678204	0.659082	0.484358	0.896836	0.00798318
IVW	rs4562625	0.6746	0.495442	0.918543	0.0124375
IVW	rs12756665	0.661246	0.4864	0.898943	0.00829287
IVW	rs12739999	0.669849	0.491829	0.912304	0.0110133
IVW	rs72663503	0.673088	0.49413	0.916857	0.0120589
IVW	rs114067739	0.67129	0.492922	0.914203	0.0114317
IVW	rs1591726	0.662327	0.486467	0.90176	0.00887738
IVW	rs2481665	0.669349	0.491357	0.911816	0.0109193
IVW	rs10789334	0.675993	0.496591	0.920205	0.0128308
IVW	rs71658797	0.660798	0.485522	0.899349	0.00842512
IVW	rs653958	0.670045	0.491852	0.912797	0.0111364
IVW	rs4399192	0.671446	0.492988	0.914504	0.0115059
IVW	rs3787075	0.671292	0.492813	0.914408	0.0114916
IVW	rs6096886	0.676016	0.496209	0.92098	0.0130749
IVW	rs4809221	0.665136	0.488841	0.905008	0.00945331
IVW	rs76040172	0.676079	0.496453	0.920696	0.0129786
IVW	rs13017207	0.679189	0.499029	0.924391	0.0138982
IVW	rs264932	0.676566	0.497162	0.92071	0.0129383
IVW	rs1446585	0.67148	0.49304	0.914502	0.0115022
IVW	rs778094	0.674887	0.495676	0.918892	0.0125198
IVW	rs62183012	0.663077	0.487485	0.901919	0.00885358
IVW	rs6433243	0.677198	0.49755	0.92171	0.0132012
IVW	rs11679338	0.676079	0.496557	0.920504	0.0129175
IVW	rs7586854	0.677467	0.497874	0.921843	0.0132192
IVW	rs4482463	0.670689	0.492325	0.913674	0.0113316
IVW	rs3791687	0.668045	0.490534	0.909791	0.0104704
IVW	rs4500930	0.669391	0.491442	0.911775	0.010904
IVW	rs62190394	0.678912	0.498569	0.924488	0.0139564
IVW	rs10182458	0.675257	0.495429	0.920358	0.0129463
IVW	rs11126734	0.670086	0.49198	0.912671	0.0110967
IVW	rs76111507	0.661552	0.486077	0.900374	0.00860641
IVW	rs58120873	0.671548	0.493138	0.914505	0.0114971
IVW	rs10187101	0.679955	0.499798	0.925052	0.0140492
IVW	rs11896591	0.663554	0.487883	0.902477	0.00895073
IVW	rs6739755	0.681161	0.500316	0.927376	0.0147331
IVW	rs13393304	0.685531	0.502601	0.935043	0.0171231
IVW	rs12477088	0.676482	0.496651	0.921427	0.0131756
IVW	rs7649970	0.668177	0.490605	0.910021	0.0105218
IVW	rs1225060	0.667726	0.490095	0.909739	0.0104838
IVW	rs13075615	0.676707	0.497187	0.921046	0.0130329
IVW	rs11917587	0.670129	0.492057	0.912644	0.0110852
IVW	rs9843340	0.661565	0.486507	0.899614	0.00842443
IVW	rs247975	0.666778	0.489827	0.907652	0.0100024
IVW	rs9832402	0.66758	0.490281	0.908994	0.0102935
IVW	rs55742087	0.674175	0.494976	0.918249	0.0123856
IVW	rs13062093	0.669789	0.491612	0.912545	0.0110871
IVW	rs754635	0.666003	0.489284	0.906549	0.00977799
IVW	rs62262093	0.667017	0.489039	0.909768	0.0105539
IVW	rs12632423	0.676276	0.496989	0.92024	0.0128158
IVW	rs74934567	0.675726	0.496297	0.920023	0.0127976
IVW	rs13097150	0.664361	0.488233	0.904027	0.00926952
IVW	rs4558773	0.679005	0.498994	0.923954	0.0137696
IVW	rs62261725	0.671832	0.493074	0.915396	0.0117343
IVW	rs60377014	0.672472	0.49379	0.915811	0.0118002
IVW	rs1454687	0.665621	0.488486	0.90699	0.00992705
IVW	rs3774063	0.673837	0.494832	0.917596	0.0122157
IVW	rs1229984	0.667784	0.490289	0.909538	0.0104237
IVW	rs13135092	0.675602	0.496194	0.919879	0.0127633
IVW	rs1724557	0.66689	0.489815	0.907982	0.0100806
IVW	rs809955	0.676234	0.496829	0.920423	0.0128777
IVW	rs6536575	0.6719	0.493356	0.915059	0.0116283
IVW	rs496072	0.676135	0.496778	0.920247	0.0128309
IVW	rs57241669	0.667464	0.490276	0.908687	0.0102204
IVW	rs66679256	0.67561	0.496057	0.920154	0.0128494
IVW	rs34811474	0.671011	0.492745	0.91377	0.0113307
IVW	rs73213484	0.668931	0.491199	0.910972	0.0107191
IVW	rs362307	0.6685	0.49097	0.910224	0.0105496
IVW	rs10938398	0.678333	0.497591	0.924727	0.0140898
IVW	rs2102278	0.674007	0.495001	0.917747	0.0122464
IVW	rs7654647	0.678426	0.498609	0.923091	0.0135378
IVW	rs4419475	0.673837	0.494884	0.917502	0.0121869
IVW	rs254024	0.667274	0.490076	0.908544	0.0101983
IVW	rs40067	0.671544	0.492971	0.914802	0.0115847
IVW	rs329124	0.666417	0.489638	0.907021	0.00986644
IVW	rs2926864	0.673111	0.494229	0.916739	0.0120209
IVW	rs7724430	0.665545	0.489099	0.905644	0.00958201
IVW	rs245775	0.674255	0.495078	0.918278	0.0123872
IVW	rs10057588	0.675233	0.496028	0.91918	0.0125781
IVW	rs3943933	0.677432	0.497647	0.922168	0.0133277
IVW	rs2307111	0.658786	0.483721	0.897209	0.00809208
IVW	rs2304608	0.678354	0.498134	0.923776	0.0137705
IVW	rs2253310	0.693106	0.511297	0.939562	0.018197
IVW	rs7773094	0.675255	0.496011	0.919274	0.0126051
IVW	rs72995085	0.670597	0.492313	0.913444	0.0112733
IVW	rs12200046	0.674978	0.495762	0.91898	0.012539
IVW	rs9358912	0.671299	0.492579	0.914864	0.0116246
IVW	rs34431565	0.671982	0.493526	0.914966	0.0115935
IVW	rs9277979	0.671871	0.493296	0.915091	0.0116403
IVW	rs2744973	0.676854	0.496948	0.921891	0.0132911
IVW	rs9471333	0.674984	0.495246	0.919954	0.0128434
IVW	rs72892910	0.675191	0.495256	0.920499	0.0129971
IVW	rs2499468	0.674142	0.49507	0.917986	0.0123075
IVW	rs62413414	0.662426	0.487105	0.900851	0.00864839
IVW	rs13192865	0.670035	0.491936	0.912613	0.0110848
IVW	rs9320823	0.670809	0.492206	0.914218	0.0114793
IVW	rs9641499	0.668165	0.490533	0.910121	0.0105506
IVW	rs73033486	0.67223	0.493627	0.915453	0.0117153
IVW	rs215628	0.667642	0.490278	0.909171	0.0103361
IVW	rs111363146	0.667749	0.490467	0.909111	0.0103105
IVW	rs2537621	0.66881	0.49119	0.91066	0.0106431
IVW	rs67463976	0.667478	0.490214	0.90884	0.0102606
IVW	rs7788950	0.663375	0.487819	0.902109	0.00887537
IVW	rs62477685	0.676259	0.496618	0.920882	0.0130215
IVW	rs62473743	0.670004	0.492061	0.912297	0.0109974
IVW	rs3843540	0.672193	0.493418	0.915742	0.0118045
IVW	rs1474518	0.66948	0.491547	0.911823	0.0109095
IVW	rs13263674	0.677801	0.498057	0.922413	0.0133735
IVW	rs4872376	0.665429	0.488953	0.9056	0.00958034
IVW	rs117176448	0.674494	0.495458	0.918225	0.0123491
IVW	rs11776713	0.673827	0.4948	0.91763	0.0122269
IVW	rs7845090	0.666173	0.489156	0.907248	0.00994764
IVW	rs2926614	0.679834	0.49965	0.924995	0.0140413
IVW	rs7822494	0.664729	0.488329	0.904849	0.00944713
IVW	rs2448916	0.663061	0.487613	0.901637	0.00878601
IVW	rs7021721	0.668684	0.491042	0.91059	0.0106346
IVW	rs2799465	0.669822	0.491762	0.912356	0.0110303
IVW	rs10756714	0.668905	0.490974	0.911319	0.0108185
IVW	rs7035637	0.6707	0.492441	0.913489	0.011277
IVW	rs17770336	0.670779	0.492184	0.914179	0.0114704
IVW	rs148168215	0.671923	0.493474	0.914902	0.0115799
IVW	rs7849553	0.676637	0.497174	0.920881	0.0129863
IVW	rs12335914	0.673439	0.494505	0.917119	0.0121064
IVW	rs12001634	0.672942	0.494108	0.916502	0.0119648
IVW	rs7864091	0.671717	0.493202	0.914846	0.0115819
